# Supplementary material for: Pyrrolidine Alkaloids from Mangrove Fungus Penicillium sp. DM27 Enhance L6 Cell Glucose Uptake
Source: Mar Drugs. 2025 Nov 27;23(12):455. doi: 10.3390/md23120455 (PMC12734938; doi:10.3390/md23120455)
Supplement: Supplementary file 1 [file marinedrugs-23-00455-s001.zip]

Archive with 1 entries (1 files):
- marinedrugs-3986912-supplementary.pdf
